# Supplementary material for: Investigation of quercetin and hyperoside as senolytics in adult human endothelial cells
Source: PLoS One. 2018 Jan 9;13(1):e0190374. doi: 10.1371/journal.pone.0190374 (PMC5760026; doi:10.1371/journal.pone.0190374)
Supplement: S1 File — (XLS) [file pone.0190374.s002.xls]

## Sheet: cell proliferation
	Quercetin								Q3G
	2228 EP	2228 SEN	2827 EP	2827 SEN	396592 EP	396592 SEN			2228 EP	2228 SEN	2827 EP	2827 SEN	396592 EP	396592 SEN
t0	0.9731	0.9711	1.0957	0.9443	1.0242	0.9646		t0	0.9731	0.9711	1.0957	0.9443	1.0242	0.9646
t0	1.0167	1.0348	0.9045	1.1067	0.9906	0.9648		t0	1.0167	1.0348	0.9045	1.1067	0.9906	0.9648
t0	1.0412	1.0387	1.0747	0.9382	1.0088	1.0297		t0	1.0412	1.0387	1.0747	0.9382	1.0088	1.0297
t0	0.9994	0.9893	0.8542	0.9309	0.974	0.9755		t0	0.9994	0.9893	0.8542	0.9309	0.974	0.9755
t0	1.0958	0.919	1.0027	0.943	0.9792	0.9856		t0	1.0958	0.919	1.0027	0.943	0.9792	0.9856
t0	0.9567	1.1956	0.9399	1.2002	0.9948	1.0714		t0	0.9567	1.1956	0.9399	1.2002	0.9948	1.0714
t0	1.0034	0.8895	1.0839	1.0165	0.9945	1.0427		t0	1.0034	0.8895	1.0839	1.0165	0.9945	1.0427
t0	0.9138	0.962	1.0445	0.9203	1.034	0.9658		t0	0.9138	0.962	1.0445	0.9203	1.034	0.9658
t0	0.963	1.0764	1.0626	0.9864	1.1645	0.9612		t0	0.963	1.0764	1.0626	0.9864	1.1645	0.9612
t0	0.9656	0.9013	1.0443	1.0993	0.9969	1.0199		t0	0.9656	0.9013	1.0443	1.0993	0.9969	1.0199
t0	0.9888	0.9864	0.9859	1.0395	0.957	1.0269		t0	0.9888	0.9864	0.9859	1.0395	0.957	1.0269
t0	1.06	1.0056	0.9571	1.0491	0.9657	1.0251		t0	1.06	1.0056	0.9571	1.0491	0.9657	1.0251
t0	0.9899	0.9846	0.9319	0.9648	0.9353	0.9593		t0	0.9899	0.9846	0.9319	0.9648	0.9353	0.9593
t0	1.0344	1.0766	1.0176	1.0545	0.9745	1.0352		t0	1.0344	1.0766	1.0176	1.0545	0.9745	1.0352
t0	1.026	0.9642	1.0141	0.9563	0.9631	1.0147		t0	1.026	0.9642	1.0141	0.9563	0.9631	1.0147
t0	0.9722	1.0048	0.9865	0.8501	1.043	0.9577		t0	0.9722	1.0048	0.9865	0.8501	1.043	0.9577
20 uM	0.2156	0.1924	0.1959	0.2686	0.2144	0.218		0 uM	2.0847	0.9869	2.6071	1.2323	2.2823	0.9904
20 uM	0.2273	0.2951	0.173	0.2592	0.3053	0.3188		0 uM	2.0769	1.0444	3.3262	1.3336	2.3491	0.8889
20 uM	0.2687	0.2392	0.1704	0.2865	0.3521	0.3195		0 uM	2.4036	0.7591	3.2719	1.4299	2.0787	0.9147
20 uM	0.2569	0.2422	0.1763	0.2738	0.3544	0.2281		0 uM	2.3059	0.9084	2.8226	1.1231	2.4002	1.0143
20 uM	0.2077	0.286	0.1314	0.2526	0.3204	0.2618		0 uM	2.4745	0.8277	2.9261	1.2018	2.0953	1.0981
20 uM	0.1819	0.1671	0.1676	0.2669	0.4157	0.2602		0 uM	2.3357	0.7938	3.3146	1.1937	2.1218	1.0581
20 uM	0.2417	0.2267	0.2009	0.2455	0.3241	0.2416		0 uM	2.4595	0.8217	2.7266	0.9641	2.2349	1.042
20 uM	0.2635	0.1978	0.2276	0.1568	0.3561	0.1851		0 uM	2.0426	0.7874	2.7425	1.0698	2.0166	1.0183
20 uM	0.2657	0.3139	0.1545	0.2635	0.3731	0.2267		0 uM	2.3042	1.0321	2.3267	1.5378	2.6133	1.1927
20 uM	0.2609	0.3049	0.1757	0.2186	0.3568	0.2113		0 uM	2.4829	1.1689	2.3236	1.2081	2.6113	1.1359
20 uM	0.2942	0.2839	0.1696	0.2353	0.2948	0.2396		0 uM	2.3539	1.3125	2.4198	1.2189	2.4713	1.0183
20 uM	0.2423	0.2855	0.1805	0.2902	0.455	0.3322		0 uM	2.7488	1.286	2.5278	1.196	2.507	1.3368
20 uM	0.2584	0.2539	0.1687	0.3396	0.3177	0.4631		0 uM	2.7426	1.293	2.5923	1.1558	2.7051	1.042
20 uM	0.1825	0.2812	0.1634	0.3366	0.3173	0.3191		0 uM	2.4283	1.2867	2.2275	1.1066	3.1887	1.1881
20 uM	0.1885	0.2829	0.1587	0.2761	0.326	0.3143		0 uM	2.3268	1.328	2.5174	1.2785	2.8324	1.0364
20 uM	0.2396	0.2807	0.1522	0.2051	0.3155	0.2296		0 uM	2.4621	1.1593	2.4302	1.0026	2.6335	1.0564
0 uM	2.1952	1.0247	2.7831	1.3814	2.5559	1.0673		10 uM	1.966	0.7994	2.575	1.2957	2.285	0.883
0 uM	2.7097	1.041	3.457	1.3432	3.0381	1.0493		10 uM	1.9669	0.7666	3.1964	1.1724	2.5232	0.7387
0 uM	2.8281	1.024	3.1482	1.3775	2.4323	1.2946		10 uM	2.0698	0.8917	2.725	1.038	2.154	0.9081
0 uM	2.3235	1.0089	2.6952	1.1805	2.5963	1.107		10 uM	2.4861	0.8672	3.0954	1.1258	2.173	0.8859
0 uM	2.602	0.9547	2.9955	1.3926	2.4815	1.2928		10 uM	2.2629	0.9805	3.1783	1.1199	2.3201	1.0159
0 uM	2.5595	0.8798	3.2609	1.2186	2.4802	1.1736		10 uM	2.1748	0.8784	3.2551	0.9763	2.3661	0.797
0 uM	2.3051	1.1675	3.3075	1.2851	2.5773	1.1196		10 uM	1.9224	0.859	3.1042	1.0478	2.0755	1.049
0 uM	2.6925	0.9024	2.706	1.0355	2.5332	0.9893		10 uM	1.9659	0.6755	2.9378	0.7947	2.3686	0.8445
0 uM	2.7718	1.3631	2.3638	1.3611	3.0853	1.2553		10 uM	2.3324	1.1237	2.4781	1.218	2.4638	1.0625
0 uM	2.5976	1.4022	2.4629	1.3193	3.0043	1.1465		10 uM	2.6252	1.1499	2.2744	1.152	2.2823	1.108
0 uM	2.8932	1.4996	2.717	1.5555	3.0644	1.3023		10 uM	2.2449	1.2531	2.0856	1.2741	2.7769	1.2007
0 uM	2.9426	1.4033	2.7569	1.5579	3.1043	1.1442		10 uM	2.4343	1.1823	2.1138	1.1044	2.7378	1.1052
0 uM	3.8039	1.3247	2.5963	1.5257	3.2817	1.1783		10 uM	2.4749	1.1372	2.3922	1.1325	2.5333	1.1635
0 uM	3.1156	1.2525	2.7559	1.718	3.2224	1.2168		10 uM	2.4553	1.384	2.3894	1.0636	2.7412	1.1506
0 uM	2.8622	1.3246	2.9355	1.5028	2.9052	1.0829		10 uM	2.6274	1.1938	2.423	1.0789	2.579	1.308
0 uM	2.5414	1.1557	2.5864	1.1881	2.885	1.0035		10 uM	2.6586	1.3743	2.3061	1.0328	2.6261	1.06
2 uM	2.6877	1.0324	3.1015		1.6519	1.0533		100 uM	1.4735	0.9226	2.7167	1.1491	1.7185	0.828
2 uM	2.6191	1.2487	3.2369		2.5536	1.0153		100 uM	1.5384	0.9234	2.5052	1.0377	1.7278	0.8338
2 uM	2.8283	1.1001	3.3147		2.4269	1.0547		100 uM	1.4785	0.8978	3.0586	1.0745	2.3315	0.9045
2 uM	2.7935	1.3738	3.2146		2.6121	1.0985		100 uM	1.2803	0.7984	2.4749	0.9267	1.782	0.8775
2 uM	2.9406	1.1133	3.4417		2.5193	1.3326		100 uM	1.5656	0.8405	3.223	1.1072	2.4876	0.9936
2 uM	2.5351	0.9034	3.3185		2.6043	1.0367		100 uM	1.7005	0.8267	2.9541	1.1961	1.9228	0.8642
2 uM	2.9982	1.0288	2.7124		2.728	1.0116		100 uM	1.5124	0.8009	2.9785	1.2294	1.8566	0.8453
2 uM	2.327	0.9941	2.6167		2.6133	1.0727		100 uM	1.4847	0.7741	2.7252	1.0394	2.1482	0.7885
2 uM	2.8537	1.5019	2.7909	1.2774	2.9859	1.1406		100 uM	1.7282	1.0465	2.4281	1.2622	1.7813	0.9708
2 uM	3.1881	1.3028	2.985	1.462	3.4394	1.0469		100 uM	1.903	1.0999	2.0512	1.116	1.9683	0.8666
2 uM	2.6923	1.332	2.824	1.5315	3.2598	1.0964		100 uM	1.6916	1.0934	2.0547	1.0843	2.1474	0.8621
2 uM	4.0616	1.4778	2.934	1.5696	3.0923	1.0638		100 uM	1.7817	1.0105	1.9877	1.1226	2.2611	1.012
2 uM	2.4643	1.4213	2.9409	1.4425	3.3343	0.9725		100 uM	1.5492	1.0099	1.8737	1.2857	2.1512	0.8479
2 uM	3.7957	1.6151	3.0691	1.491	3.2371	1.0774		100 uM	1.6863	1.1701	2.252	1.0743	2.2679	0.9181
2 uM	3.5851	1.3142	2.7561	1.4263	3.0677	1.1545		100 uM	1.8932	1.2008	2.1821	1.1496	2.3105	1.1141
2 uM	2.5681	1.3404	2.9156	1.3468	3.1673	0.9694		100 uM	1.9163	0.9502	2.0208	1.0895	1.7981	0.9574
4 uM	1.8594	0.8594	1.8821	1.1744	2.281	0.8149
4 uM	1.8749	1.1994	1.872	1.2214	2.0293	0.7716
4 uM	1.9536	0.9727	2.2968	1.2356	2.4019	0.7276
4 uM	2.1525	1.0032	2.5034	1.0514	2.4775	0.9433
4 uM	2.1704	0.9495	2.8682	1.1518	2.2972	0.7839
4 uM	2.1008	0.8928	2.1097	1.3653	2.0413	0.948
4 uM	2.3039	0.9802	2.7306	1.1406	2.1334	1.0012
4 uM	1.8517	0.888	1.8053	1.0933	1.9381	0.8234
4 uM	2.049	1.4489	2.4764	1.4554	2.3712	0.9221
4 uM	2.5762	1.1569	2.0194	1.3508	2.5454	0.9497
4 uM	2.4348	1.2603	1.9338	1.3386	2.46	0.8079
4 uM	3.0444	1.1306	2.1531	1.6627	2.6981	0.9141
4 uM	2.3864	1.3791	2.0484	1.4581	2.7519	1.0379
4 uM	2.7321	1.425	2.2844	1.2731	2.6695	0.8367
4 uM	3.0288	1.292	2.052	1.3386	2.6306	0.7967
4 uM	2.1951	1.367	2.2532	1.1879	2.2168	0.7545
5 uM	1.3481	0.7895	1.7067	0.8865	1.8649	0.7417
5 uM	1.2892	0.9507	1.5586	1.0174	1.7869	0.8048
5 uM	1.2027	0.8387	1.764	1.0843	1.7324	0.8346
5 uM	0.9909	0.9127	1.9508	0.9183	1.925	0.7833
5 uM	1.3493	0.8676	2.0933	0.873	1.7037	0.7988
5 uM	1.2047	0.8007	1.6014	1.0572	1.9122	0.9112
5 uM	1.2715	0.7217	1.7107	0.8725	1.7694	0.8504
5 uM	1.1698	0.6116	1.4215	0.8275	1.8156	0.7541
5 uM	1.48	1.1341	1.4366	1.0281	2.0764	1.0059
5 uM	2.1276	1.1063	1.7547	1.0028	1.6854	0.9745
5 uM	1.6303	1.0159	1.7351	1.1798	1.7969	0.8001
5 uM	1.7064	1.1046	1.6354	1.0732	1.7578	0.7928
5 uM	1.6742	1.1733	1.5345	1.0333	1.8195	0.7288
5 uM	1.7516	1.1906	1.6891	1.1167	1.937	0.7274
5 uM	1.5177	1.1757	1.6409	1.136	1.9113	0.7757
5 uM	1.6401	0.9781	1.5028	0.9114	1.6552	0.7122
6 uM	0.9984	0.5532	1.2086	0.786	1.1706	0.6461
6 uM	0.9426	0.6397	1.3506	0.9205	1.3134	0.7329
6 uM	1.0383	0.6302	1.0481	0.9028	1.2227	0.6109
6 uM	1.1107	0.6829	1.3897	0.8477	1.2777	0.8592
6 uM	1.0656	0.6378	1.482	0.8088	1.3744	0.6265
6 uM	1.1557	0.5361	1.3438	0.6962	1.2269	0.8548
6 uM	1.1295	0.5061	1.415	0.8165	1.3831	0.6736
6 uM	0.9191	0.5533	1.1451	0.7462	1.1688	0.7081
6 uM	1.2376	0.8389	1.2866	0.748	1.4429	0.7259
6 uM	1.379	1.0639	1.0863	0.6825	1.5952	0.8181
6 uM	1.5405	1.0228	1.0778	0.8494	1.581	0.6801
6 uM	1.6211	0.9672	1.3248	0.9315	1.3463	0.769
6 uM	1.4358	1.0305	1.1877	0.9485	1.4545	0.6656
6 uM	1.5968	0.8628	1.0752	0.7919	1.4778	0.697
6 uM	1.2045	1.044	1.0894	0.8153	1.4888	0.6673
6 uM	1.2805	0.7721	1.1113	0.8601	1.337	0.616
7 uM	0.9348	0.3759	0.8197	0.546	1.0006	0.5449
7 uM	0.8043	0.5329	1.1389	0.5639	1.1504	0.4563
7 uM	0.9314	0.5986	1.1096	0.7121	1.2212	0.5502
7 uM	0.8196	0.5086	1.2272	0.6241	1.0873	0.5369
7 uM	0.9719	0.4634	1.074	0.7093	1.1239	0.6519
7 uM	0.7555	0.5346	1.1216	0.8808	1.1007	0.6992
7 uM	1.0378	0.5934	1.1808	0.7344	1.2638	0.6331
7 uM	0.6247	0.4706	0.8663	0.6392	1.0483	0.5097
7 uM	0.7648	0.6858	0.9717	0.4354	1.2805	0.5699
7 uM	0.9731	0.8122	0.8681	0.4711	1.4167	0.7641
7 uM	1.0589	1.0341	1.062	0.6856	1.3534	0.7187
7 uM	1.0129	0.9926	1.0896	0.6506	1.065	0.7622
7 uM	1.0393	0.8062	0.9648	0.6502	1.1329	0.6754
7 uM	1.0608	0.8005	1.006	0.6743	1.0819	0.6964
7 uM	0.8524	0.8084	0.9903	0.4883	1.0813	0.6781
7 uM	0.9857	0.5506	0.9072	0.5846	1.3416	0.5565
8 uM	0.6727	0.4822	0.4974	0.4275	0.9596	0.4415
8 uM	0.5493	0.408	0.6513	0.4851	1.1678	0.4654
8 uM	0.665	0.4928	0.6635	0.585	1.1078	0.6982
8 uM	0.7135	0.4463	0.6469	0.5715	1.0523	0.4703
8 uM	0.6217	0.3704	0.7032	0.4063	1.0309	0.4597
8 uM	0.6442	0.4372	0.7392	0.4669	0.9965	0.46
8 uM	0.5607	0.3763	0.8056	0.4777	0.9349	0.4687
8 uM	0.5116	0.3919	0.5109	0.3898	0.9154	0.4668
8 uM	0.6802	0.7489	0.7503	0.4445	1.2207	0.6853
8 uM	0.8993	0.8351	0.7476	0.586	1.1941	0.7256
8 uM	1.0565	0.7928	0.7393	0.7246	1.0308	0.7163
8 uM	0.694	0.7354	0.6743	0.5843	1.0513	0.6068
8 uM	0.9144	0.8401	0.7168	0.6682	1.277	0.5918
8 uM	0.7271	0.7459	0.691	0.5877	1.0928	0.5774
8 uM	0.7215	0.7619	0.8494	0.609	1.0087	0.5992
8 uM	0.6695	0.6449	0.6815	0.3763	1.0115	0.4941
10 uM	0.5231	0.2899	0.439	0.3323	0.8048	0.5472
10 uM	0.4699	0.3016	0.4681	0.4419	0.89	0.4672
10 uM	0.5114	0.348	0.46	0.4088	0.8698	0.4599
10 uM	0.4483	0.3815	0.4923	0.3884	0.7588	0.5001
10 uM	0.386	0.2957	0.4679	0.2908	0.7493	0.4986
10 uM	0.3936	0.378	0.4912	0.3634	0.8165	0.6388
10 uM	0.3897	0.3249	0.4335	0.305	0.7968	0.4605
10 uM	0.5035	0.451	0.434	0.3081	0.725	0.4932
10 uM	0.5622	0.5018	0.4265	0.4402	0.8024	0.4384
10 uM	0.8474	0.605	0.4535	0.3961	0.9433	0.6299
10 uM	0.734	0.4948	0.5174	0.4444	0.7243	0.4859
10 uM	0.735	0.5675	0.5847	0.3963	0.8309	0.626
10 uM	0.6021	0.7674	0.4104	0.3003	0.6822	0.5303
10 uM	0.555	0.6251	0.4767	0.4026	0.8569	0.4433
10 uM	0.5608	0.5407	0.4781	0.305	0.8143	0.4868
10 uM	0.3873	0.4569	0.4048	0.3145	0.7082	0.5253

## Sheet: Live-dead
	Quercetin								Q3G
	2228 EP	2228 SEN	2827 EP	2827 SEN	396592 EP	396592 SEN			2228 EP	2228 SEN	2827 EP	2827 SEN	396592 EP	396592 SEN
0 uM	1.08	3.13	2.7	7.06	4.42	15.3		0 uM	7.87	4.75	1.53	6.47	4.41	12
0 uM	1.94	5.23	4.34	7.73	4.58	12.6		0 uM	3.58	5.44	1.61	6.86	2.82	14.9
0 uM	2.03	4.16	1.88	6.22	3.76	12.8		0 uM	5.04	4.57	1.19	9.35	4.88	11.9
0 uM	3.95	4.45	2.42	7.35	5.32	10.9		0 uM	4.45	2.73	1.56	7.77	3.19	10.4
0 uM	2.88	4.36	2.65	4.71	4.33	12.9		0 uM	4.62	6.72	3.05	6.62	3.53
0 uM	4.45	4.68	2.74	6.49	4.81	10.4		0 uM	5.48	2.64	2.18	4.71	3.89
0 uM		5.39	3.57	5.85	2.95			100 uM	5.35	7.33	1.91	12	3.75	13.9
0 uM		8.92	4.11	5.72	2.66			100 uM	6.1	3.53	1.09	7.57	4.21	10.7
0 uM		11.6						100 uM	9.02	9.73	0.87	7.21	4.76	12
0 uM		10.7						100 uM	3.43	4.72	2.34	7.13	4.19	11.1
0 uM		7.61						100 uM	6.03	8.29	1.76	7.56	3.31
0 uM		5.56						100 uM	3.92	5.97	2.13	9.03	2.77
0 uM		8.65
4 uM	3.17	4.74	2.65	15	6.49	13.1
4 uM	3.25	4.46	4.56	24.3	6.66	20.7
4 uM	4.26	6.2	4.48	13.6	8.81	20.4
4 uM	2.58	4.07	2.34	6.7	4.66	15
4 uM	2.56	4.9	2.76	8.64	5.52	15
4 uM	4.82	11.1	3.68	6.45	6.69	12.6
4 uM		8.07
4 uM		7.73
4 uM		7.43
4 uM		6.45
4 uM		12.6
6 uM	12.4	5.71	7.68	13.3	9.23	17.9
6 uM	11.2	4.53	7.87	10.3	11.4	25.7
6 uM	15.7	7	9.27	14.2	10.5	20.2
6 uM	14.1	8.96	9.44	12.6	8.27	20.7
6 uM	13.8	9.3	8.62	7.68	5.85	14.6
6 uM	14.2	8.2	10.5	11.6	6.32	13.7
6 uM		14.6
6 uM		20.2
6 uM		12.5
6 uM		10.9
6 uM		13.7
6 uM		12.2
8 uM	32.8	12.2	22.8	21.2	9.89	17.7
8 uM	32.3	10.6	25.9	20.8	9.94	11.7
8 uM	32.1	12.5	32.2	25.5	12.9	14
8 uM	13.8	16.5	27.4	15.7	12.7	19.6
8 uM	30.1	14.9	23.6	17	10.9	16.2
8 uM	34.7	14.2	33.5	14.5	13.1	19
8 uM		17.4
8 uM		20.3
8 uM		21.9
8 uM		17.7
8 uM		16.8
8 uM		21.9
10 uM	36.9	13	48.6	38.2	16.5	23
10 uM	34.6	20.3	42.6	26.8	11.3	19.1
10 uM	37.7	12.9	39.9	26	15.2	22.7
10 uM	35.5	24.6	52	29	13.3	22.8
10 uM	38.3	23.3	55.8	25.9	16.6	20.7
10 uM	31.2	25.7	42.4	29.6	19.1	17.9

## Sheet: SABG-count
	Quercetin								Q3G
	2228 SEN		2827 SEN		396592 SEN				2228 SEN		2827 SEN		396592 SEN
	SABG (+)	SABG (-)	SABG (+)	SABG (-)	SABG (+)	SABG (-)			SABG (+)	SABG (-)	SABG (+)	SABG (-)	SABG (+)	SABG (-)
0 uM	18	93	30	48	58	56		0 uM	118	92	63	90	26	49
0 uM	44	69	43	55	27	100		0 uM	99	73	88	194	15	57
0 uM	61	51	35	51	42	62		0 uM	92	96	69	120	20	42
0 uM	30	73	40	68	28	144		0 uM	66	79	75	161	18	33
0 uM	44	103	28	23	42	74		0 uM	61	81	77	80	14	54
0 uM	39	119	44	41	38	94		0 uM	86	141	54	155	22	50
0 uM	63	123	44	40	50	77		0 uM	88	109	106	87	23	44
0 uM	30	60	36	48	44	56		0 uM	75	79	84	102	19	33
0 uM	38	59	30	22	45	97		0 uM	80	106	85	79	21	49
0 uM	40	93	47	66	73	85		0 uM	110	94	75	114	17	64
0 uM	42	85	31	55	51	92		0 uM	75	90	76	108	21	52
0 uM	43	78	43	28	45	103		0 uM	73	131	43	174	27	52
6 uM	21	40	18	21	79	78		100 uM	63	24	45	101	13	60
6 uM	32	40	50	45	38	82		100 uM	95	42	105	81	17	38
6 uM	16	37	33	31	74	56		100 uM	83	36	63	104	15	46
6 uM	27	53	26	24	18	108		100 uM	97	13	80	96	11	39
6 uM	28	41	27	28	64	73		100 uM	107	27	95	62	21	53
6 uM	39	56	38	17	39	125		100 uM	122	17	63	63	20	78
6 uM	39	52	32	38	42	85		100 uM	105	35	95	28	22	40
6 uM	24	69	30	57	33	97		100 uM	71	52	85	75	14	65
6 uM	23	71	27	23	39	83		100 uM	127	37	120	67	27	42
6 uM	19	51	37	46	23	75		100 uM	120	64	134	37	18	43
6 uM	38	43	27	38	21	92		100 uM	94	58	93	90	17	84
6 uM	22	41	20	49	41	80		100 uM	101	31	71	70	17	75
(+)= SABG staining positive
(-)=SABG staining negative
